# Supplementary material for: Engineering and Purification of Microcin C7 Variants Resistant to Trypsin and Analysis of Their Biological Activity
Source: Antibiotics (Basel). 2023 Aug 22;12(9):1346. doi: 10.3390/antibiotics12091346 (PMC10525924; doi:10.3390/antibiotics12091346)
Supplement: Supplementary file 1 [file antibiotics-12-01346-s001.zip]

Archive with 1 entries (1 files):
- antibiotics-2524384-supplementary.pdf
